# Supplementary material for: Noncovalent interaction with a spirobipyridine ligand enables efficient iridium-catalyzed C–H activation
Source: Nat Commun. 2024 Apr 17;15:2886. doi: 10.1038/s41467-024-46893-6 (PMC11024094; doi:10.1038/s41467-024-46893-6)
Supplement: Supplementary file 3 — Source Data [file 41467_2024_46893_MOESM3_ESM.xlsx]

## Sheet: Sheet1
1,3-(Me2N)2benzene
---------------------------------------------------------------------
Center Atomic Atomic Coordinates (Angstroms)
Number Number Type X Y Z
---------------------------------------------------------------------
1 6 0 0.000053 2.294777 0.007127
2 6 0 -1.220628 1.624990 -0.025543
3 6 0 -1.234750 0.213351 -0.098769
4 6 0 -0.000016 -0.469810 -0.112578
5 6 0 1.234726 0.213327 -0.098771
6 6 0 1.220735 1.624932 -0.025616
7 1 0 0.000066 3.380063 0.068627
8 1 0 -2.137830 2.197249 0.009813
9 1 0 0.000028 -1.547349 -0.143926
10 1 0 2.137976 2.197141 0.009539
11 7 0 -2.439030 -0.492964 -0.163973
12 6 0 -3.673781 0.205077 0.161834
13 1 0 -4.513565 -0.483685 0.053080
14 1 0 -3.844884 1.038019 -0.527797
15 1 0 -3.680365 0.603762 1.189879
16 6 0 -2.424325 -1.931719 0.045927
17 1 0 -3.441166 -2.317519 -0.046396
18 1 0 -2.033196 -2.215772 1.037520
19 1 0 -1.816805 -2.431954 -0.716068
20 7 0 2.438984 -0.493109 -0.164062
21 6 0 2.424275 -1.931738 0.046747
22 1 0 3.441082 -2.317641 -0.045614
23 1 0 1.816666 -2.432474 -0.714850
24 1 0 2.033307 -2.215158 1.038574
25 6 0 3.673754 0.205085 0.161370
26 1 0 4.513510 -0.483788 0.053094
27 1 0 3.680339 0.604395 1.189179
28 1 0 3.844894 1.037595 -0.528778
---------------------------------------------------------------------
AL1
---------------------------------------------------------------------
Center Atomic Atomic Coordinates (Angstroms)
Number Number Type X Y Z
---------------------------------------------------------------------
1 7 0 2.041285 1.395470 -1.132172
2 6 0 3.151702 0.654958 -1.048096
3 6 0 4.463466 1.116367 -0.903509
4 6 0 4.644867 2.495528 -0.856410
5 6 0 3.496238 3.299686 -0.946266
6 6 0 2.221731 2.727655 -1.074889
7 1 0 5.627311 2.945228 -0.741919
8 1 0 3.582325 4.380578 -0.903522
9 1 0 1.312263 3.318809 -1.107042
10 7 0 2.017178 -1.512455 -1.085003
11 6 0 3.139154 -0.789137 -1.023167
12 6 0 4.442688 -1.267533 -0.860700
13 6 0 4.601156 -2.646207 -0.762329
14 6 0 3.439981 -3.434339 -0.827437
15 6 0 2.179200 -2.841908 -0.981028
16 1 0 5.575499 -3.107983 -0.628808
17 1 0 3.506405 -4.514279 -0.746552
18 1 0 1.271713 -3.435934 -1.006677
19 6 0 5.400383 -0.082199 -0.789811
20 1 0 5.959044 -0.070278 0.154252
21 1 0 6.139371 -0.103381 -1.600596
22 77 0 0.198008 -0.052548 -0.893577
23 5 0 0.376760 -0.021834 1.085990
24 8 0 -0.334789 0.733576 2.011163
25 8 0 1.368507 -0.774790 1.728922
26 6 0 -0.008803 0.246788 3.336360
27 6 0 1.426634 -0.352775 3.113181
28 6 0 -1.057440 -0.815433 3.692813
29 1 0 -1.037960 -1.635034 2.970707
30 1 0 -2.047868 -0.354245 3.637977
31 1 0 -0.908142 -1.206451 4.704731
32 6 0 -0.075686 1.415128 4.315854
33 1 0 0.258150 1.104785 5.312412
34 1 0 -1.108788 1.766597 4.395174
35 1 0 0.540125 2.252676 3.981741
36 6 0 1.761996 -1.562369 3.980295
37 1 0 1.069884 -2.384661 3.790562
38 1 0 1.720297 -1.301621 5.043862
39 1 0 2.774231 -1.910763 3.751445
40 6 0 2.539994 0.700644 3.208011
41 1 0 2.698982 1.035874 4.238015
42 1 0 2.304104 1.569228 2.586082
43 1 0 3.470599 0.258958 2.838032
44 5 0 -1.217157 1.387330 -0.674635
45 8 0 -0.902875 2.761473 -0.695191
46 8 0 -2.592807 1.238197 -0.482791
47 6 0 -2.131622 3.528355 -0.689001
48 6 0 -3.156078 2.506256 -0.077479
49 6 0 -2.441752 3.892046 -2.147729
50 1 0 -2.594212 2.989904 -2.746679
51 1 0 -1.588897 4.436774 -2.564374
52 1 0 -3.331382 4.525220 -2.228995
53 6 0 -1.914056 4.794061 0.136824
54 1 0 -2.850341 5.352884 0.246567
55 1 0 -1.187822 5.442234 -0.364714
56 1 0 -1.527652 4.554869 1.129338
57 6 0 -4.577527 2.610123 -0.625708
58 1 0 -4.604600 2.434585 -1.702891
59 1 0 -5.004830 3.597344 -0.415798
60 1 0 -5.208523 1.855679 -0.145903
61 6 0 -3.176944 2.517291 1.458057
62 1 0 -3.635253 3.431696 1.849739
63 1 0 -2.166597 2.407716 1.857571
64 1 0 -3.761192 1.658404 1.801535
65 5 0 -1.292340 -1.395297 -0.652899
66 8 0 -1.689445 -2.028258 0.533530
67 8 0 -2.072509 -1.864045 -1.717996
68 6 0 -2.965547 -2.670567 0.301127
69 6 0 -2.912034 -2.944109 -1.244677
70 6 0 -4.053612 -1.661584 0.696757
71 1 0 -3.972232 -0.753710 0.094621
72 1 0 -3.899623 -1.380220 1.742969
73 1 0 -5.057393 -2.087258 0.593125
74 6 0 -3.055628 -3.917826 1.176960
75 1 0 -3.970514 -4.480396 0.958795
76 1 0 -3.078799 -3.623199 2.230735
77 1 0 -2.195137 -4.573944 1.030024
78 6 0 -4.258574 -2.866252 -1.959521
79 1 0 -4.698155 -1.872551 -1.857966
80 1 0 -4.957491 -3.608003 -1.555855
81 1 0 -4.120996 -3.067888 -3.026423
82 6 0 -2.198862 -4.257595 -1.597599
83 1 0 -2.800947 -5.133532 -1.334080
84 1 0 -1.237216 -4.325303 -1.079488
85 1 0 -2.008693 -4.274834 -2.674783
---------------------------------------------------------------------
BL1
---------------------------------------------------------------------
Center Atomic Atomic Coordinates (Angstroms)
Number Number Type X Y Z
---------------------------------------------------------------------
1 7 0 1.700013 0.895279 1.001874
2 6 0 2.524756 -0.074436 1.402919
3 6 0 3.706106 0.068036 2.136605
4 6 0 4.080836 1.363255 2.478023
5 6 0 3.232613 2.406073 2.069004
6 6 0 2.063230 2.145088 1.341442
7 1 0 4.983900 1.574016 3.044517
8 1 0 3.474766 3.434372 2.317672
9 1 0 1.380040 2.924715 1.023290
10 7 0 1.190741 -1.908919 0.502696
11 6 0 2.266020 -1.472194 1.161871
12 6 0 3.268189 -2.246777 1.755545
13 6 0 3.131501 -3.627780 1.667821
14 6 0 1.996129 -4.119456 0.999792
15 6 0 1.057960 -3.243380 0.439396
16 1 0 3.857166 -4.310791 2.100876
17 1 0 1.832356 -5.188835 0.914559
18 1 0 0.172664 -3.609643 -0.068677
19 6 0 4.293351 -1.316372 2.399677
20 1 0 4.410102 -1.514793 3.472072
21 1 0 5.285010 -1.431266 1.942217
22 77 0 -0.099125 -0.066677 -0.111539
23 5 0 -1.191026 -0.301188 1.559007
24 8 0 -2.177055 0.545219 2.069633
25 8 0 -0.992859 -1.378696 2.436522
26 6 0 -2.846768 -0.128883 3.159898
27 6 0 -1.737693 -1.128200 3.649891
28 6 0 -4.074814 -0.834162 2.567552
29 1 0 -3.772191 -1.555508 1.805542
30 1 0 -4.702228 -0.082707 2.078860
31 1 0 -4.666479 -1.334698 3.341462
32 6 0 -3.277920 0.914102 4.188220
33 1 0 -3.704524 0.432319 5.075401
34 1 0 -4.042529 1.563606 3.750982
35 1 0 -2.439158 1.541939 4.495691
36 6 0 -2.260118 -2.457381 4.188502
37 1 0 -2.820754 -2.997334 3.423267
38 1 0 -2.908727 -2.298054 5.057509
39 1 0 -1.418371 -3.084902 4.498606
40 6 0 -0.758990 -0.495490 4.650412
41 1 0 -1.225093 -0.323476 5.626266
42 1 0 -0.378389 0.455906 4.267373
43 1 0 0.090169 -1.172923 4.783878
44 5 0 -1.124052 1.661736 -0.392834
45 8 0 -0.713134 2.887949 0.169576
46 8 0 -2.293230 1.879242 -1.133374
47 6 0 -1.551022 3.953838 -0.330250
48 6 0 -2.834220 3.176423 -0.796541
49 6 0 -0.795406 4.621171 -1.488621
50 1 0 -0.634107 3.915075 -2.307226
51 1 0 0.183630 4.951089 -1.127099
52 1 0 -1.333524 5.491359 -1.878606
53 6 0 -1.781247 4.961014 0.794595
54 1 0 -2.494993 5.733952 0.487552
55 1 0 -0.836033 5.451695 1.049712
56 1 0 -2.158622 4.466415 1.691348
57 6 0 -3.528855 3.753762 -2.027932
58 1 0 -2.866042 3.760815 -2.895648
59 1 0 -3.874188 4.776318 -1.837068
60 1 0 -4.400144 3.139740 -2.275726
61 6 0 -3.850556 2.959750 0.334386
62 1 0 -4.340603 3.895702 0.623369
63 1 0 -3.365832 2.509982 1.203539
64 1 0 -4.614711 2.259890 -0.016388
65 5 0 -1.635727 -0.986397 -1.059782
66 8 0 -2.769894 -1.577336 -0.480561
67 8 0 -1.712779 -1.149840 -2.458654
68 6 0 -3.756906 -1.810632 -1.509357
69 6 0 -2.860258 -1.963781 -2.789781
70 6 0 -4.661906 -0.570638 -1.554575
71 1 0 -4.076488 0.321493 -1.787709
72 1 0 -5.102086 -0.428406 -0.563150
73 1 0 -5.471007 -0.685623 -2.283819
74 6 0 -4.572900 -3.046608 -1.136933
75 1 0 -5.271189 -3.309113 -1.939875
76 1 0 -5.153904 -2.840387 -0.232809
77 1 0 -3.929742 -3.905569 -0.933829
78 6 0 -3.479587 -1.430774 -4.079631
79 1 0 -3.688188 -0.362578 -3.999816
80 1 0 -4.410868 -1.959353 -4.313619
81 1 0 -2.782723 -1.577927 -4.910956
82 6 0 -2.354682 -3.398760 -3.000559
83 1 0 -3.159367 -4.073438 -3.310318
84 1 0 -1.904952 -3.788703 -2.082406
85 1 0 -1.588433 -3.392461 -3.781668
86 6 0 1.386953 1.360955 -2.392860
87 6 0 2.526392 2.026179 -1.952865
88 6 0 3.663553 1.272246 -1.582874
89 6 0 3.629141 -0.132603 -1.733811
90 6 0 2.476691 -0.801515 -2.193585
91 6 0 1.315964 -0.034510 -2.494575
92 1 0 0.515558 1.936360 -2.684015
93 1 0 2.508571 3.104219 -1.871765
94 1 0 4.505527 -0.710011 -1.485370
95 1 0 0.437814 -0.481213 -2.939155
96 7 0 4.789344 1.891733 -1.054730
97 6 0 4.871594 3.341689 -1.049023
98 1 0 5.810942 3.647531 -0.585543
99 1 0 4.054321 3.777659 -0.461830
100 1 0 4.830831 3.769408 -2.062338
101 6 0 5.989529 1.120014 -0.795672
102 1 0 6.750337 1.771209 -0.362412
103 1 0 6.406578 0.663744 -1.707401
104 1 0 5.791925 0.317315 -0.073213
105 7 0 2.465665 -2.176507 -2.330444
106 6 0 3.688013 -2.936353 -2.154956
107 1 0 3.479365 -3.994046 -2.320739
108 1 0 4.078112 -2.834192 -1.133599
109 1 0 4.478140 -2.628106 -2.857370
110 6 0 1.298128 -2.833897 -2.897663
111 1 0 1.398419 -3.913632 -2.771279
112 1 0 1.174069 -2.618364 -3.970263
113 1 0 0.386969 -2.513892 -2.388171
---------------------------------------------------------------------
TSL1
---------------------------------------------------------------------
Center Atomic Atomic Coordinates (Angstroms)
Number Number Type X Y Z
---------------------------------------------------------------------
1 7 0 0.780763 0.210907 2.048259
2 6 0 1.174794 -0.979759 2.509239
3 6 0 1.758207 -1.247915 3.750741
4 6 0 1.955293 -0.165599 4.601810
5 6 0 1.546993 1.097539 4.141333
6 6 0 0.967878 1.255733 2.875128
7 1 0 2.404388 -0.277533 5.584774
8 1 0 1.676682 1.974586 4.766935
9 1 0 0.636293 2.214245 2.492017
10 7 0 0.505513 -2.252397 0.538161
11 6 0 1.035610 -2.202994 1.759620
12 6 0 1.529140 -3.273802 2.512676
13 6 0 1.462887 -4.534374 1.928695
14 6 0 0.903309 -4.618377 0.642332
15 6 0 0.438104 -3.471557 -0.017844
16 1 0 1.824468 -5.425735 2.433991
17 1 0 0.825249 -5.578776 0.142917
18 1 0 0.001913 -3.504601 -1.010156
19 6 0 2.040991 -2.744485 3.848933
20 1 0 1.518547 -3.203119 4.697617
21 1 0 3.111296 -2.945959 3.981414
22 77 0 -0.028388 0.003412 -0.072741
23 5 0 -1.929297 -0.226146 0.859409
24 8 0 -2.733827 0.782971 1.378393
25 8 0 -2.503833 -1.473518 1.125289
26 6 0 -4.006456 0.210614 1.775981
27 6 0 -3.620459 -1.289062 2.030648
28 6 0 -4.964279 0.393790 0.591599
29 1 0 -4.565754 -0.093062 -0.300857
30 1 0 -5.051394 1.460812 0.370254
31 1 0 -5.962165 0.000965 0.812260
32 6 0 -4.520754 0.963793 2.999529
33 1 0 -5.438727 0.502860 3.381602
34 1 0 -4.746738 1.998109 2.723249
35 1 0 -3.776877 0.984337 3.798424
36 6 0 -4.705003 -2.305682 1.685515
37 1 0 -4.984921 -2.244481 0.632289
38 1 0 -5.599694 -2.143545 2.297062
39 1 0 -4.335070 -3.317503 1.878321
40 6 0 -3.083585 -1.543570 3.446770
41 1 0 -3.875239 -1.484195 4.200723
42 1 0 -2.301250 -0.821414 3.698730
43 1 0 -2.644506 -2.545356 3.478629
44 5 0 -0.543272 1.945891 -0.321218
45 8 0 -0.321945 2.926539 0.660524
46 8 0 -1.117178 2.531404 -1.444296
47 6 0 -0.660125 4.225249 0.111661
48 6 0 -1.610336 3.838557 -1.077521
49 6 0 0.649297 4.874449 -0.352667
50 1 0 1.125294 4.271674 -1.130519
51 1 0 1.334836 4.935291 0.497686
52 1 0 0.486436 5.886167 -0.737874
53 6 0 -1.308813 5.062955 1.210627
54 1 0 -1.676581 6.013657 0.808415
55 1 0 -0.572479 5.285176 1.990116
56 1 0 -2.140608 4.528048 1.672364
57 6 0 -1.529524 4.755698 -2.294617
58 1 0 -0.525361 4.763048 -2.723249
59 1 0 -1.810041 5.781276 -2.028566
60 1 0 -2.221184 4.399438 -3.063926
61 6 0 -3.070984 3.654985 -0.640397
62 1 0 -3.548009 4.612137 -0.403505
63 1 0 -3.128522 2.991034 0.225287
64 1 0 -3.617715 3.179191 -1.459475
65 5 0 -1.287181 -0.644757 -1.568537
66 8 0 -2.502521 -0.120869 -1.990678
67 8 0 -1.005265 -1.823726 -2.275070
68 6 0 -2.925573 -0.832382 -3.177521
69 6 0 -2.199163 -2.211358 -3.003492
70 6 0 -2.418053 -0.028207 -4.382346
71 1 0 -1.325789 0.021445 -4.383954
72 1 0 -2.797154 0.994029 -4.301390
73 1 0 -2.756988 -0.458962 -5.330328
74 6 0 -4.449800 -0.903369 -3.194729
75 1 0 -4.799043 -1.496062 -4.047622
76 1 0 -4.861717 0.106165 -3.285136
77 1 0 -4.841875 -1.346446 -2.277635
78 6 0 -1.784077 -2.891388 -4.304425
79 1 0 -1.094588 -2.267999 -4.876574
80 1 0 -2.661872 -3.108410 -4.923475
81 1 0 -1.280591 -3.837937 -4.083292
82 6 0 -2.972274 -3.188063 -2.105797
83 1 0 -3.883006 -3.551972 -2.592257
84 1 0 -3.229673 -2.716493 -1.153757
85 1 0 -2.333708 -4.050003 -1.888263
86 6 0 2.083207 0.177613 -0.718876
87 6 0 2.787969 1.341891 -0.392874
88 6 0 4.196102 1.378976 -0.493623
89 6 0 4.872649 0.241023 -0.979859
90 6 0 4.173324 -0.931857 -1.328342
91 6 0 2.768048 -0.939615 -1.210976
92 1 0 0.628866 0.210071 -1.531025
93 1 0 2.237842 2.202177 -0.037446
94 1 0 5.945837 0.266422 -1.080878
95 1 0 2.195117 -1.807061 -1.505450
96 7 0 4.917817 2.518013 -0.097232
97 6 0 4.183834 3.761137 0.084990
98 1 0 4.875050 4.539912 0.414955
99 1 0 3.420000 3.649839 0.859912
100 1 0 3.681696 4.103694 -0.834882
101 6 0 6.296309 2.654473 -0.540408
102 1 0 6.704419 3.591969 -0.156683
103 1 0 6.396383 2.654632 -1.639662
104 1 0 6.917517 1.844658 -0.143370
105 7 0 4.867343 -2.073821 -1.766658
106 6 0 6.226561 -1.907880 -2.258775
107 1 0 6.612902 -2.878028 -2.578714
108 1 0 6.888450 -1.542062 -1.466814
109 1 0 6.292099 -1.207739 -3.109300
110 6 0 4.097742 -3.146522 -2.379985
111 1 0 4.771767 -3.967024 -2.636480
112 1 0 3.567239 -2.829467 -3.294059
113 1 0 3.355411 -3.539038 -1.678166
---------------------------------------------------------------------
CL1
---------------------------------------------------------------------
Center Atomic Atomic Coordinates (Angstroms)
Number Number Type X Y Z
---------------------------------------------------------------------
1 7 0 0.614604 -0.064884 1.886044
2 6 0 0.934697 -1.293544 2.304754
3 6 0 1.410348 -1.647917 3.569196
4 6 0 1.568360 -0.622659 4.494838
5 6 0 1.233258 0.677193 4.078887
6 6 0 0.764734 0.928047 2.783849
7 1 0 1.933363 -0.804016 5.501813
8 1 0 1.336698 1.513199 4.762565
9 1 0 0.500062 1.917875 2.430277
10 7 0 0.367577 -2.424074 0.222655
11 6 0 0.813340 -2.465055 1.477392
12 6 0 1.213797 -3.592623 2.201470
13 6 0 1.147261 -4.815060 1.541096
14 6 0 0.675630 -4.805633 0.217509
15 6 0 0.293405 -3.606948 -0.404228
16 1 0 1.441473 -5.746651 2.016555
17 1 0 0.598691 -5.733363 -0.340295
18 1 0 -0.097570 -3.578599 -1.415033
19 6 0 1.639427 -3.156768 3.600402
20 1 0 1.040940 -3.642947 4.380756
21 1 0 2.690313 -3.400723 3.799506
22 77 0 0.013571 -0.073287 -0.238929
23 5 0 -1.904965 -0.122287 0.740908
24 8 0 -2.514118 1.018486 1.239975
25 8 0 -2.491425 -1.263310 1.282969
26 6 0 -3.696337 0.632702 1.985004
27 6 0 -3.370746 -0.856853 2.365606
28 6 0 -4.886992 0.770793 1.028841
29 1 0 -4.763047 0.119053 0.161831
30 1 0 -4.924064 1.799790 0.661062
31 1 0 -5.835006 0.538512 1.524388
32 6 0 -3.853246 1.582827 3.169190
33 1 0 -4.685891 1.271929 3.810011
34 1 0 -4.061493 2.592083 2.801836
35 1 0 -2.942088 1.625515 3.769085
36 6 0 -4.573178 -1.795108 2.401327
37 1 0 -5.078221 -1.835621 1.434986
38 1 0 -5.293521 -1.471403 3.160784
39 1 0 -4.241351 -2.807569 2.650606
40 6 0 -2.558108 -0.987396 3.661607
41 1 0 -3.163966 -0.760055 4.544366
42 1 0 -1.691382 -0.321481 3.650233
43 1 0 -2.194197 -2.015975 3.743202
44 5 0 -0.213644 1.922658 -0.466745
45 8 0 0.018476 2.851807 0.554967
46 8 0 -0.641579 2.573171 -1.615893
47 6 0 -0.164120 4.187814 0.018508
48 6 0 -1.051431 3.909882 -1.248373
49 6 0 1.228115 4.728531 -0.325158
50 1 0 1.716037 4.094761 -1.070222
51 1 0 1.843042 4.719160 0.579219
52 1 0 1.182028 5.755316 -0.702157
53 6 0 -0.824656 5.051200 1.090037
54 1 0 -1.078899 6.039274 0.690375
55 1 0 -0.135439 5.190695 1.929449
56 1 0 -1.732312 4.578598 1.469900
57 6 0 -0.800469 4.844099 -2.428314
58 1 0 0.231268 4.775055 -2.778544
59 1 0 -1.014269 5.883381 -2.153702
60 1 0 -1.457606 4.566271 -3.257840
61 6 0 -2.552289 3.839345 -0.927634
62 1 0 -2.964185 4.827626 -0.696206
63 1 0 -2.734585 3.159524 -0.091585
64 1 0 -3.071657 3.432880 -1.799790
65 5 0 -1.634821 -0.568502 -1.425600
66 8 0 -2.673883 0.225283 -1.898893
67 8 0 -1.726418 -1.858543 -1.966980
68 6 0 -3.298801 -0.466037 -3.007417
69 6 0 -2.989505 -1.967908 -2.668056
70 6 0 -2.600251 0.022153 -4.284057
71 1 0 -1.538411 -0.238671 -4.272610
72 1 0 -2.673740 1.112094 -4.325072
73 1 0 -3.059925 -0.398992 -5.184057
74 6 0 -4.779563 -0.101462 -3.043121
75 1 0 -5.296451 -0.665004 -3.827773
76 1 0 -4.887811 0.965915 -3.257187
77 1 0 -5.266909 -0.304106 -2.088021
78 6 0 -2.799261 -2.874398 -3.880989
79 1 0 -1.968020 -2.537394 -4.503093
80 1 0 -3.709179 -2.899845 -4.490832
81 1 0 -2.583726 -3.894894 -3.548760
82 6 0 -3.995735 -2.588090 -1.690111
83 1 0 -4.973543 -2.742558 -2.157500
84 1 0 -4.110554 -1.959522 -0.804942
85 1 0 -3.609815 -3.555379 -1.355525
86 6 0 2.134465 0.057001 -0.578791
87 6 0 2.932672 1.036385 0.026866
88 6 0 4.339138 1.020954 -0.096159
89 6 0 4.939089 0.014410 -0.877374
90 6 0 4.159363 -0.982226 -1.499657
91 6 0 2.758487 -0.937801 -1.348456
92 1 0 -0.050467 -0.048694 -1.834515
93 1 0 2.449085 1.815509 0.601579
94 1 0 6.010160 0.001866 -0.999229
95 1 0 2.140642 -1.684958 -1.828565
96 7 0 5.135266 1.979337 0.568848
97 6 0 4.500569 3.233491 0.950588
98 1 0 5.228764 3.856966 1.475481
99 1 0 3.667097 3.057809 1.635973
100 1 0 4.112506 3.796679 0.085858
101 6 0 6.530219 2.101286 0.176221
102 1 0 7.009349 2.866114 0.792170
103 1 0 6.658855 2.378066 -0.885561
104 1 0 7.066133 1.162831 0.349659
105 7 0 4.778594 -2.011432 -2.239007
106 6 0 6.141128 -1.798147 -2.702814
107 1 0 6.467370 -2.672226 -3.271132
108 1 0 6.829435 -1.687489 -1.858618
109 1 0 6.242386 -0.905705 -3.344881
110 6 0 3.939624 -2.813142 -3.117261
111 1 0 4.557111 -3.568329 -3.609390
112 1 0 3.431154 -2.214839 -3.893159
113 1 0 3.172177 -3.341387 -2.543241
---------------------------------------------------------------------
Aspirobpy
---------------------------------------------------------------------
Center Atomic Atomic Coordinates (Angstroms)
Number Number Type X Y Z
---------------------------------------------------------------------
1 7 0 0.861388 1.483138 -0.826141
2 6 0 1.972692 0.748141 -0.717317
3 6 0 3.272260 1.215719 -0.525382
4 6 0 3.450752 2.593166 -0.459495
5 6 0 2.302278 3.392590 -0.581401
6 6 0 1.034166 2.816291 -0.753307
7 1 0 4.430081 3.037388 -0.307720
8 1 0 2.382175 4.473500 -0.528773
9 1 0 0.123436 3.403271 -0.812760
10 7 0 0.858900 -1.428142 -0.842364
11 6 0 1.970192 -0.697374 -0.717222
12 6 0 3.266503 -1.168613 -0.511971
13 6 0 3.439494 -2.545497 -0.432595
14 6 0 2.289422 -3.341803 -0.559986
15 6 0 1.029534 -2.758407 -0.755536
16 1 0 4.415461 -2.992491 -0.268336
17 1 0 2.363045 -4.422477 -0.496891
18 1 0 0.129669 -3.359341 -0.830853
19 6 0 4.231485 0.022482 -0.376113
20 6 0 4.992311 0.030064 0.950467
21 6 0 4.473007 0.053107 2.238628
22 6 0 5.364136 0.055175 3.319290
23 6 0 6.748661 0.035394 3.100393
24 6 0 7.268261 0.014956 1.801696
25 6 0 6.380643 0.013006 0.722643
26 1 0 3.399903 0.070146 2.402846
27 1 0 4.978287 0.072575 4.334130
28 1 0 7.425785 0.037208 3.949531
29 1 0 8.342004 0.001723 1.637846
30 6 0 5.376130 0.007552 -1.389432
31 6 0 5.301694 -0.000895 -2.776696
32 6 0 6.493482 -0.017695 -3.513225
33 6 0 7.733423 -0.026578 -2.860060
34 6 0 7.806406 -0.018362 -1.463156
35 6 0 6.618897 -0.001052 -0.727615
36 1 0 4.338892 0.005521 -3.280304
37 1 0 6.455875 -0.024024 -4.598377
38 1 0 8.647883 -0.039831 -3.445786
39 1 0 8.769856 -0.025113 -0.961554
40 77 0 -0.979935 0.019597 -0.783590
41 5 0 -1.093854 -0.131669 1.196189
42 8 0 -1.805704 0.677916 2.076709
43 8 0 -0.380480 -1.108832 1.899452
44 6 0 -1.834905 0.023670 3.368896
45 6 0 -0.533441 -0.860310 3.317183
46 6 0 -3.125965 -0.804866 3.419005
47 1 0 -3.138533 -1.544160 2.614941
48 1 0 -3.973966 -0.131606 3.263202
49 1 0 -3.248395 -1.303904 4.386021
50 6 0 -1.846027 1.094529 4.456542
51 1 0 -1.777813 0.638670 5.450733
52 1 0 -2.782109 1.658426 4.402707
53 1 0 -1.021057 1.799274 4.333157
54 6 0 -0.641377 -2.202404 4.036600
55 1 0 -1.430798 -2.816827 3.600616
56 1 0 -0.850687 -2.057474 5.102516
57 1 0 0.303382 -2.747218 3.942751
58 6 0 0.725743 -0.112071 3.776478
59 1 0 0.715051 0.086283 4.853043
60 1 0 0.828124 0.838003 3.243324
61 1 0 1.597464 -0.732928 3.548797
62 5 0 -2.411350 1.454480 -0.658184
63 8 0 -2.102886 2.829096 -0.612943
64 8 0 -3.798641 1.297907 -0.601409
65 6 0 -3.330154 3.593197 -0.703383
66 6 0 -4.402824 2.553481 -0.217474
67 6 0 -3.503106 3.993037 -2.175335
68 1 0 -3.594389 3.106073 -2.808454
69 1 0 -2.617352 4.550094 -2.495947
70 1 0 -4.383947 4.626236 -2.324104
71 6 0 -3.197420 4.837838 0.170875
72 1 0 -4.142700 5.391164 0.206103
73 1 0 -2.430584 5.500610 -0.243534
74 1 0 -2.904520 4.574371 1.188881
75 6 0 -5.767425 2.669039 -0.892885
76 1 0 -5.692737 2.523079 -1.972256
77 1 0 -6.217182 3.649223 -0.697537
78 1 0 -6.436778 1.900272 -0.494759
79 6 0 -4.566390 2.523801 1.309157
80 1 0 -5.063788 3.425962 1.680938
81 1 0 -3.596608 2.406682 1.797454
82 1 0 -5.175794 1.654441 1.573650
83 5 0 -2.489083 -1.323597 -0.844593
84 8 0 -3.088902 -2.022263 0.211637
85 8 0 -3.078071 -1.712083 -2.056302
86 6 0 -4.303284 -2.639362 -0.278248
87 6 0 -3.983267 -2.813427 -1.806068
88 6 0 -5.448729 -1.652182 -0.011011
89 1 0 -5.269386 -0.706595 -0.527482
90 1 0 -5.481021 -1.441435 1.062256
91 1 0 -6.416672 -2.064477 -0.315128
92 6 0 -4.535587 -3.940198 0.486789
93 1 0 -5.395172 -4.483239 0.077780
94 1 0 -4.743077 -3.714288 1.537395
95 1 0 -3.658209 -4.589175 0.449328
96 6 0 -5.186621 -2.679463 -2.735675
97 1 0 -5.642714 -1.691993 -2.646056
98 1 0 -5.940939 -3.441739 -2.508664
99 1 0 -4.865980 -2.811234 -3.773795
100 6 0 -3.215311 -4.106994 -2.115042
101 1 0 -3.850353 -4.993492 -2.014948
102 1 0 -2.356218 -4.214231 -1.445638
103 1 0 -2.843445 -4.056959 -3.142654
---------------------------------------------------------------------
Bspirobpy
---------------------------------------------------------------------
Center Atomic Atomic Coordinates (Angstroms)
Number Number Type X Y Z
---------------------------------------------------------------------
1 7 0 -0.726238 0.480839 -1.200924
2 6 0 -1.800920 0.131728 -0.490332
3 6 0 -3.098192 -0.049414 -0.967155
4 6 0 -3.319722 0.180629 -2.319814
5 6 0 -2.210643 0.568924 -3.089066
6 6 0 -0.939864 0.700730 -2.509559
7 1 0 -4.299811 0.054706 -2.770617
8 1 0 -2.323166 0.756802 -4.152061
9 1 0 -0.057031 0.959697 -3.082994
10 7 0 -0.618538 -0.185303 1.626201
11 6 0 -1.747263 -0.200278 0.913525
12 6 0 -3.008954 -0.604607 1.350946
13 6 0 -3.126312 -1.028380 2.668343
14 6 0 -1.954488 -1.026043 3.443708
15 6 0 -0.733198 -0.615396 2.894471
16 1 0 -4.072096 -1.366449 3.081237
17 1 0 -1.980250 -1.359293 4.476169
18 1 0 0.183253 -0.637716 3.473848
19 6 0 -3.995867 -0.564387 0.173719
20 6 0 -4.579384 -1.941513 -0.143551
21 6 0 -3.891107 -3.117883 -0.410815
22 6 0 -4.631430 -4.272979 -0.690412
23 6 0 -6.033445 -4.236192 -0.697394
24 6 0 -6.721684 -3.049951 -0.420254
25 6 0 -5.984639 -1.896140 -0.139640
26 1 0 -2.805330 -3.133106 -0.394127
27 1 0 -4.115138 -5.204642 -0.902221
28 1 0 -6.591943 -5.141432 -0.917015
29 1 0 -7.807832 -3.030087 -0.421111
30 6 0 -5.258599 0.260433 0.406930
31 6 0 -5.365621 1.598375 0.766172
32 6 0 -6.641839 2.157007 0.914539
33 6 0 -7.787380 1.377809 0.703674
34 6 0 -7.679388 0.029056 0.347799
35 6 0 -6.407228 -0.529589 0.201775
36 1 0 -4.476282 2.198255 0.930237
37 1 0 -6.743589 3.200967 1.195916
38 1 0 -8.769866 1.825444 0.821688
39 1 0 -8.570486 -0.572155 0.191398
40 77 0 1.137411 0.283014 0.178228
41 5 0 1.261071 -1.670571 -0.273925
42 8 0 2.314698 -2.356342 -0.876990
43 8 0 0.179239 -2.553488 -0.073862
44 6 0 2.038051 -3.772002 -0.824029
45 6 0 0.469851 -3.787540 -0.774626
46 6 0 2.687413 -4.312261 0.457907
47 1 0 2.268106 -3.824188 1.340767
48 1 0 3.754153 -4.073582 0.431974
49 1 0 2.569641 -5.397613 0.545648
50 6 0 2.653436 -4.438248 -2.052259
51 1 0 2.378419 -5.498065 -2.100007
52 1 0 3.744074 -4.369504 -1.996786
53 1 0 2.332628 -3.948036 -2.973682
54 6 0 -0.138271 -4.953607 -0.000379
55 1 0 0.176666 -4.939247 1.044722
56 1 0 0.156834 -5.910396 -0.445864
57 1 0 -1.230918 -4.891033 -0.023936
58 6 0 -0.167991 -3.674231 -2.167468
59 1 0 -0.045860 -4.595036 -2.747198
60 1 0 0.272460 -2.842671 -2.724841
61 1 0 -1.237906 -3.475632 -2.056732
62 5 0 2.522536 0.509253 -1.287640
63 8 0 2.177673 0.483072 -2.655042
64 8 0 3.901996 0.716986 -1.173314
65 6 0 3.332516 0.836108 -3.448270
66 6 0 4.519110 0.521960 -2.466645
67 6 0 3.208250 2.328158 -3.790752
68 1 0 3.216879 2.938524 -2.884144
69 1 0 2.253930 2.493906 -4.300659
70 1 0 4.016299 2.664843 -4.448315
71 6 0 3.316882 0.002306 -4.727879
72 1 0 4.227295 0.168311 -5.314905
73 1 0 2.457045 0.287471 -5.343075
74 1 0 3.231998 -1.061903 -4.500669
75 6 0 5.719295 1.458582 -2.584049
76 1 0 5.440535 2.494568 -2.380803
77 1 0 6.162550 1.400593 -3.584812
78 1 0 6.481433 1.166782 -1.855091
79 6 0 4.978538 -0.942124 -2.528251
80 1 0 5.488995 -1.167157 -3.470784
81 1 0 4.129706 -1.616401 -2.395399
82 1 0 5.674118 -1.123491 -1.703885
83 5 0 2.668727 0.010148 1.469846
84 8 0 3.203897 -1.207660 1.915566
85 8 0 3.342910 1.064124 2.120469
86 6 0 4.472030 -0.944164 2.554758
87 6 0 4.266522 0.517301 3.088419
88 6 0 5.547963 -1.034426 1.461902
89 1 0 5.363385 -0.291196 0.682049
90 1 0 5.485782 -2.023338 0.998106
91 1 0 6.555412 -0.899011 1.869831
92 6 0 4.714968 -2.000989 3.628902
93 1 0 5.626980 -1.778993 4.194750
94 1 0 4.834860 -2.980390 3.155841
95 1 0 3.875551 -2.064991 4.324762
96 6 0 5.524581 1.382034 3.106804
97 1 0 5.930304 1.501052 2.100759
98 1 0 6.292949 0.939871 3.751484
99 1 0 5.282672 2.377289 3.493207
100 6 0 3.571854 0.563729 4.457438
101 1 0 4.232004 0.224344 5.262314
102 1 0 2.673179 -0.060776 4.455852
103 1 0 3.271845 1.595180 4.666065
104 6 0 1.299397 3.271287 -0.407750
105 6 0 0.997526 2.917856 0.913871
106 6 0 -0.351502 3.017014 1.357721
107 6 0 -1.342160 3.405392 0.432191
108 6 0 -1.021656 3.743179 -0.902678
109 6 0 0.328214 3.675869 -1.317218
110 1 0 2.338292 3.231617 -0.716512
111 1 0 1.811173 2.715814 1.595902
112 1 0 -2.369146 3.463885 0.756737
113 1 0 0.621863 3.902117 -2.332736
114 7 0 -0.675787 2.719483 2.666762
115 6 0 0.384052 2.435877 3.622392
116 1 0 -0.059218 2.094858 4.559505
117 1 0 1.001323 3.322251 3.831981
118 1 0 1.048919 1.650976 3.251952
119 6 0 -2.045761 2.826386 3.126287
120 1 0 -2.443493 3.848089 3.025757
121 1 0 -2.095347 2.547483 4.179381
122 1 0 -2.707012 2.145180 2.573853
123 7 0 -2.020341 4.137417 -1.787898
124 6 0 -3.415311 3.929707 -1.435667
125 1 0 -4.048866 4.274503 -2.254414
126 1 0 -3.691450 4.507147 -0.544722
127 1 0 -3.646277 2.872156 -1.246670
128 6 0 -1.691115 4.324918 -3.191250
129 1 0 -2.580493 4.662359 -3.726138
130 1 0 -1.330723 3.399728 -3.667714
131 1 0 -0.920408 5.093868 -3.313818
---------------------------------------------------------------------
TSspirobpy
---------------------------------------------------------------------
Center Atomic Atomic Coordinates (Angstroms)
Number Number Type X Y Z
---------------------------------------------------------------------
1 7 0 -0.497266 0.129634 -1.353371
2 6 0 -1.583097 -0.431102 -0.815526
3 6 0 -2.829531 -0.578947 -1.421175
4 6 0 -2.966666 -0.110842 -2.722185
5 6 0 -1.832216 0.466350 -3.316847
6 6 0 -0.623449 0.577254 -2.615736
7 1 0 -3.906540 -0.184429 -3.261254
8 1 0 -1.881207 0.844015 -4.332929
9 1 0 0.268479 1.027011 -3.037539
10 7 0 -0.580365 -0.948590 1.352631
11 6 0 -1.619794 -0.976833 0.520447
12 6 0 -2.888377 -1.496383 0.778914
13 6 0 -3.097757 -2.072085 2.025986
14 6 0 -2.009588 -2.082696 2.914662
15 6 0 -0.778693 -1.513133 2.553719
16 1 0 -4.058447 -2.491594 2.309824
17 1 0 -2.114489 -2.523368 3.900889
18 1 0 0.071315 -1.481765 3.226257
19 6 0 -3.804664 -1.231407 -0.426263
20 6 0 -4.526842 -2.459916 -0.968957
21 6 0 -3.976040 -3.638589 -1.456869
22 6 0 -4.839024 -4.643493 -1.913746
23 6 0 -6.227913 -4.458374 -1.877914
24 6 0 -6.780185 -3.270481 -1.386577
25 6 0 -5.921577 -2.267299 -0.930196
26 1 0 -2.898348 -3.776814 -1.483602
27 1 0 -4.428698 -5.572352 -2.298521
28 1 0 -6.883093 -5.247094 -2.236207
29 1 0 -7.857422 -3.132874 -1.361426
30 6 0 -4.975178 -0.313251 -0.062336
31 6 0 -4.926209 0.954740 0.504023
32 6 0 -6.136586 1.609100 0.766158
33 6 0 -7.361438 0.999064 0.461217
34 6 0 -7.403698 -0.279459 -0.106199
35 6 0 -6.198938 -0.937916 -0.365869
36 1 0 -3.981580 1.429929 0.751153
37 1 0 -6.119734 2.598270 1.213372
38 1 0 -8.289297 1.523420 0.671134
39 1 0 -8.355526 -0.750005 -0.335968
40 77 0 1.123093 0.318653 0.237031
41 5 0 1.866125 -1.523656 -0.530340
42 8 0 2.612471 -1.713440 -1.687205
43 8 0 1.524823 -2.762264 0.023200
44 6 0 2.980317 -3.113867 -1.784245
45 6 0 1.859510 -3.801960 -0.928461
46 6 0 4.377603 -3.250406 -1.166187
47 1 0 4.370570 -2.914554 -0.127122
48 1 0 5.070872 -2.606460 -1.713805
49 1 0 4.744706 -4.280613 -1.216943
50 6 0 3.006641 -3.511188 -3.257331
51 1 0 3.193922 -4.585491 -3.366366
52 1 0 3.809371 -2.970262 -3.767395
53 1 0 2.066647 -3.264056 -3.754662
54 6 0 2.298231 -5.047274 -0.163603
55 1 0 3.106253 -4.819952 0.534121
56 1 0 2.638210 -5.827987 -0.853246
57 1 0 1.455301 -5.440572 0.413054
58 6 0 0.579519 -4.091426 -1.727815
59 1 0 0.717680 -4.912715 -2.438364
60 1 0 0.256485 -3.201057 -2.275545
61 1 0 -0.213848 -4.366102 -1.025521
62 5 0 2.512176 1.218061 -0.928453
63 8 0 2.316748 1.462742 -2.297722
64 8 0 3.766989 1.681889 -0.546575
65 6 0 3.460823 2.186443 -2.815834
66 6 0 4.560574 1.875337 -1.738018
67 6 0 3.074997 3.669426 -2.866056
68 1 0 2.866950 4.046575 -1.861175
69 1 0 2.168711 3.778936 -3.469164
70 1 0 3.866026 4.279898 -3.313391
71 6 0 3.766002 1.668382 -4.219013
72 1 0 4.691798 2.110480 -4.604149
73 1 0 2.950856 1.938239 -4.898634
74 1 0 3.863315 0.581367 -4.221627
75 6 0 5.560605 3.000958 -1.489094
76 1 0 5.064580 3.906562 -1.134177
77 1 0 6.117459 3.235916 -2.403400
78 1 0 6.276069 2.687412 -0.722976
79 6 0 5.297060 0.553214 -1.999507
80 1 0 5.980085 0.630572 -2.852406
81 1 0 4.581436 -0.253390 -2.174131
82 1 0 5.871505 0.296977 -1.104945
83 5 0 2.548558 -0.311112 1.588765
84 8 0 3.880410 -0.642459 1.370611
85 8 0 2.211718 -0.551130 2.928804
86 6 0 4.516015 -0.865954 2.651001
87 6 0 3.299080 -1.289534 3.544653
88 6 0 5.143402 0.469145 3.075310
89 1 0 4.375022 1.236283 3.203813
90 1 0 5.816924 0.803599 2.281739
91 1 0 5.711278 0.373213 4.006627
92 6 0 5.598835 -1.928468 2.486905
93 1 0 6.053922 -2.168569 3.454332
94 1 0 6.381862 -1.552193 1.821833
95 1 0 5.199452 -2.846025 2.051557
96 6 0 3.402253 -0.883805 5.011570
97 1 0 3.482299 0.199334 5.119868
98 1 0 4.274864 -1.351932 5.480932
99 1 0 2.507891 -1.212425 5.550439
100 6 0 2.953677 -2.780401 3.419795
101 1 0 3.717306 -3.413806 3.882538
102 1 0 2.831622 -3.062114 2.370602
103 1 0 2.002049 -2.967481 3.927142
104 6 0 -0.038800 2.127531 0.770192
105 6 0 -0.085164 3.185704 -0.144119
106 6 0 -1.112353 4.154152 -0.075437
107 6 0 -2.098335 4.028754 0.924952
108 6 0 -2.047273 2.985002 1.869285
109 6 0 -0.983841 2.062044 1.803336
110 1 0 1.441058 1.504625 1.292833
111 1 0 0.652222 3.225345 -0.933336
112 1 0 -2.902357 4.745930 0.970396
113 1 0 -0.900845 1.272614 2.534626
114 7 0 -1.162131 5.220682 -0.984411
115 6 0 -0.307770 5.162806 -2.160021
116 1 0 -0.457267 6.065052 -2.756672
117 1 0 -0.509778 4.283918 -2.796214
118 1 0 0.745458 5.131330 -1.871468
119 6 0 -2.407443 5.957889 -1.125236
120 1 0 -3.255048 5.314100 -1.418186
121 1 0 -2.282271 6.731071 -1.885841
122 1 0 -2.673085 6.463964 -0.190827
123 7 0 -3.074499 2.836263 2.818485
124 6 0 -3.904346 3.989613 3.130368
125 1 0 -4.626919 3.713357 3.901000
126 1 0 -4.475243 4.312947 2.252690
127 1 0 -3.320138 4.852670 3.490974
128 6 0 -2.893727 1.863951 3.885889
129 1 0 -3.797169 1.836936 4.498983
130 1 0 -2.033867 2.091775 4.538060
131 1 0 -2.749328 0.860779 3.472792
---------------------------------------------------------------------
Cspirobpy
---------------------------------------------------------------------
Center Atomic Atomic Coordinates (Angstroms)
Number Number Type X Y Z
---------------------------------------------------------------------
1 7 0 -0.331001 -0.265463 -1.252865
2 6 0 -1.417048 -0.804601 -0.691557
3 6 0 -2.633332 -1.060533 -1.319021
4 6 0 -2.721436 -0.787200 -2.678193
5 6 0 -1.571874 -0.274905 -3.302667
6 6 0 -0.406444 -0.009559 -2.572937
7 1 0 -3.637778 -0.950944 -3.237326
8 1 0 -1.581029 -0.049209 -4.363795
9 1 0 0.475917 0.440999 -3.011417
10 7 0 -0.476554 -1.016862 1.549013
11 6 0 -1.494470 -1.161948 0.702286
12 6 0 -2.773160 -1.637455 0.991725
13 6 0 -3.020996 -2.028204 2.302014
14 6 0 -1.955643 -1.920833 3.211738
15 6 0 -0.710670 -1.411334 2.809580
16 1 0 -3.992848 -2.396299 2.617141
17 1 0 -2.089596 -2.222709 4.245563
18 1 0 0.125945 -1.312336 3.492604
19 6 0 -3.655419 -1.507682 -0.260435
20 6 0 -4.496325 -2.724308 -0.618363
21 6 0 -4.069591 -4.013231 -0.913105
22 6 0 -5.030389 -4.986410 -1.219510
23 6 0 -6.393338 -4.660731 -1.227209
24 6 0 -6.821873 -3.362212 -0.930321
25 6 0 -5.865951 -2.390497 -0.624773
26 1 0 -3.011400 -4.260520 -0.905421
27 1 0 -4.716751 -5.999641 -1.452276
28 1 0 -7.125873 -5.426183 -1.466465
29 1 0 -7.879863 -3.116161 -0.937968
30 6 0 -4.728546 -0.428809 -0.060630
31 6 0 -4.543553 0.903888 0.284959
32 6 0 -5.678409 1.712988 0.415456
33 6 0 -6.961023 1.188393 0.201151
34 6 0 -7.138115 -0.155493 -0.147685
35 6 0 -6.008553 -0.968121 -0.278481
36 1 0 -3.552874 1.318236 0.452202
37 1 0 -5.552402 2.756961 0.685808
38 1 0 -7.828904 1.832934 0.307715
39 1 0 -8.134364 -0.556264 -0.312450
40 77 0 1.116060 0.318791 0.314390
41 5 0 2.103842 -1.393434 -0.532525
42 8 0 2.829737 -1.307998 -1.711019
43 8 0 1.813939 -2.721121 -0.233185
44 6 0 3.232405 -2.643415 -2.108767
45 6 0 2.160805 -3.535902 -1.384978
46 6 0 4.656011 -2.851260 -1.578288
47 1 0 4.678931 -2.762181 -0.490230
48 1 0 5.299281 -2.065649 -1.983947
49 1 0 5.060427 -3.825314 -1.871382
50 6 0 3.215548 -2.720860 -3.632755
51 1 0 3.429062 -3.740373 -3.972678
52 1 0 3.982482 -2.055632 -4.040452
53 1 0 2.250526 -2.408953 -4.036972
54 6 0 2.667588 -4.889370 -0.896266
55 1 0 3.493971 -4.777824 -0.192568
56 1 0 3.004925 -5.502528 -1.739304
57 1 0 1.859363 -5.421139 -0.385172
58 6 0 0.871215 -3.715416 -2.198602
59 1 0 1.023712 -4.372645 -3.060443
60 1 0 0.494042 -2.752538 -2.552854
61 1 0 0.109310 -4.159656 -1.551078
62 5 0 2.286922 1.502774 -0.831495
63 8 0 2.017000 1.783289 -2.176718
64 8 0 3.450265 2.144288 -0.431341
65 6 0 2.973911 2.771249 -2.640175
66 6 0 4.151448 2.581163 -1.618410
67 6 0 2.295348 4.142079 -2.530300
68 1 0 2.013125 4.354681 -1.495911
69 1 0 1.382261 4.134539 -3.132832
70 1 0 2.943221 4.944298 -2.897910
71 6 0 3.324870 2.461653 -4.092692
72 1 0 4.124437 3.121517 -4.447526
73 1 0 2.446571 2.619732 -4.727220
74 1 0 3.645744 1.424558 -4.207492
75 6 0 4.932254 3.850113 -1.290762
76 1 0 4.286662 4.611152 -0.848117
77 1 0 5.400811 4.261581 -2.192080
78 1 0 5.721437 3.615900 -0.570007
79 6 0 5.107907 1.444250 -2.009116
80 1 0 5.729096 1.714192 -2.869943
81 1 0 4.548465 0.531642 -2.230799
82 1 0 5.757234 1.232487 -1.155071
83 5 0 2.685940 -0.506803 1.420908
84 8 0 4.057931 -0.472539 1.201908
85 8 0 2.405364 -1.102521 2.657531
86 6 0 4.719801 -0.789641 2.451095
87 6 0 3.636266 -1.662413 3.179539
88 6 0 4.996134 0.545261 3.156424
89 1 0 4.062587 1.066149 3.386370
90 1 0 5.574239 1.181891 2.481475
91 1 0 5.561732 0.404249 4.083165
92 6 0 6.030692 -1.507050 2.145135
93 1 0 6.520219 -1.826984 3.071650
94 1 0 6.704780 -0.826811 1.616290
95 1 0 5.871699 -2.382419 1.513222
96 6 0 3.625494 -1.535113 4.700324
97 1 0 3.430915 -0.507307 5.012387
98 1 0 4.584582 -1.856368 5.121572
99 1 0 2.839877 -2.172486 5.118376
100 6 0 3.670790 -3.139320 2.766706
101 1 0 4.556296 -3.649126 3.159673
102 1 0 3.646567 -3.236413 1.679636
103 1 0 2.777728 -3.634666 3.158494
104 6 0 -0.310040 1.917070 0.599323
105 6 0 -0.787489 2.679634 -0.475542
106 6 0 -1.839036 3.607398 -0.318958
107 6 0 -2.426792 3.755883 0.952597
108 6 0 -1.970302 2.999603 2.052803
109 6 0 -0.899152 2.101879 1.861277
110 1 0 1.904825 1.044236 1.495920
111 1 0 -0.325684 2.550776 -1.444835
112 1 0 -3.244648 4.445817 1.086292
113 1 0 -0.531277 1.519400 2.695200
114 7 0 -2.291117 4.373033 -1.413510
115 6 0 -2.020883 3.856670 -2.749265
116 1 0 -2.435053 4.545972 -3.488872
117 1 0 -2.457065 2.856159 -2.914917
118 1 0 -0.945983 3.788303 -2.932762
119 6 0 -3.551317 5.085052 -1.276560
120 1 0 -4.409796 4.413720 -1.093190
121 1 0 -3.745347 5.648845 -2.191966
122 1 0 -3.501306 5.807336 -0.456003
123 7 0 -2.614414 3.106905 3.299569
124 6 0 -3.425403 4.286135 3.558879
125 1 0 -3.821948 4.232928 4.575052
126 1 0 -4.284472 4.329312 2.880267
127 1 0 -2.860163 5.227941 3.452917
128 6 0 -1.968069 2.509103 4.457809
129 1 0 -2.601508 2.656175 5.335560
130 1 0 -0.973376 2.938472 4.667211
131 1 0 -1.847234 1.430256 4.317569
---------------------------------------------------------------------
Atmphen
---------------------------------------------------------------------
Center Atomic Atomic Coordinates (Angstroms)
Number Number Type X Y Z
---------------------------------------------------------------------
1 7 0 1.808283 1.435319 -0.653579
2 6 0 3.003384 0.784744 -0.601087
3 6 0 4.234775 1.477913 -0.515863
4 6 0 4.218962 2.904164 -0.499650
5 6 0 2.983188 3.549260 -0.554694
6 6 0 1.811011 2.764057 -0.627317
7 1 0 0.827326 3.224915 -0.648396
8 7 0 1.764960 -1.264180 -0.696263
9 6 0 2.978822 -0.658966 -0.607075
10 6 0 4.181419 -1.397707 -0.497929
11 6 0 4.109957 -2.821332 -0.458006
12 6 0 2.850905 -3.419869 -0.522136
13 6 0 1.717340 -2.588837 -0.642814
14 1 0 0.722926 -3.021275 -0.679756
15 6 0 5.440477 0.700588 -0.435164
16 6 0 5.414960 -0.665428 -0.421561
17 1 0 6.396149 1.208646 -0.373056
18 1 0 6.350766 -1.207707 -0.347282
19 6 0 2.833083 5.053109 -0.531752
20 1 0 3.260319 5.488407 0.378621
21 1 0 1.777485 5.333349 -0.568632
22 1 0 3.332738 5.523064 -1.386541
23 6 0 5.518217 3.667395 -0.414327
24 1 0 5.364659 4.746034 -0.433612
25 1 0 6.180069 3.411147 -1.249635
26 1 0 6.055625 3.424627 0.510017
27 6 0 2.641558 -4.915169 -0.463774
28 1 0 3.141723 -5.427863 -1.293167
29 1 0 1.577229 -5.157524 -0.517870
30 1 0 3.029876 -5.339666 0.468690
31 6 0 5.376833 -3.632540 -0.336661
32 1 0 6.058111 -3.424370 -1.169809
33 1 0 5.181139 -4.704499 -0.330434
34 1 0 5.912355 -3.387252 0.588038
35 77 0 -0.028733 0.089560 -0.661225
36 5 0 -0.262800 -0.188116 1.292189
37 8 0 -1.060141 0.540330 2.172385
38 8 0 0.445288 -1.178429 1.984795
39 6 0 -1.125277 -0.184710 3.424786
40 6 0 0.225957 -0.987762 3.402103
41 6 0 -2.363890 -1.088590 3.354577
42 1 0 -2.281613 -1.787742 2.519203
43 1 0 -3.240528 -0.459351 3.174718
44 1 0 -2.514402 -1.640569 4.288441
45 6 0 -1.262020 0.820341 4.565143
46 1 0 -1.219023 0.313287 5.535743
47 1 0 -2.227006 1.330466 4.488252
48 1 0 -0.476421 1.577760 4.527163
49 6 0 0.171927 -2.356305 4.075524
50 1 0 -0.557209 -3.004498 3.586109
51 1 0 -0.092823 -2.258970 5.134521
52 1 0 1.153006 -2.837625 4.009917
53 6 0 1.416475 -0.176779 3.933188
54 1 0 1.364596 -0.037924 5.018104
55 1 0 1.459017 0.805128 3.452847
56 1 0 2.339687 -0.713052 3.693318
57 5 0 -1.525254 1.477554 -0.541394
58 8 0 -1.281731 2.866482 -0.449609
59 8 0 -2.909561 1.270503 -0.518549
60 6 0 -2.535226 3.582902 -0.550577
61 6 0 -3.573717 2.487906 -0.117022
62 6 0 -2.690584 4.012949 -2.016185
63 1 0 -2.730383 3.139011 -2.672260
64 1 0 -1.821271 4.613540 -2.301713
65 1 0 -3.593070 4.613520 -2.170822
66 6 0 -2.473324 4.809550 0.356611
67 1 0 -3.440435 5.324403 0.381813
68 1 0 -1.723740 5.512140 -0.022639
69 1 0 -2.194500 4.532431 1.374968
70 6 0 -4.926442 2.565595 -0.821818
71 1 0 -4.820892 2.450166 -1.902337
72 1 0 -5.420957 3.521269 -0.613208
73 1 0 -5.572509 1.760229 -0.459014
74 6 0 -3.771574 2.412445 1.404042
75 1 0 -4.314505 3.283742 1.785875
76 1 0 -2.809965 2.320829 1.913202
77 1 0 -4.350075 1.512178 1.632065
78 5 0 -1.534796 -1.246629 -0.884578
79 8 0 -2.116940 -2.093538 0.072378
80 8 0 -2.109585 -1.505095 -2.138932
81 6 0 -3.312964 -2.676554 -0.496541
82 6 0 -2.985779 -2.649992 -2.032331
83 6 0 -4.485365 -1.760629 -0.115391
84 1 0 -4.328512 -0.754504 -0.510622
85 1 0 -4.526811 -1.686005 0.975449
86 1 0 -5.441218 -2.156470 -0.474772
87 6 0 -3.512610 -4.067959 0.099896
88 1 0 -4.357876 -4.577700 -0.376416
89 1 0 -3.725917 -3.979791 1.169767
90 1 0 -2.619150 -4.685487 -0.014786
91 6 0 -4.191017 -2.430648 -2.943627
92 1 0 -4.669331 -1.472243 -2.734592
93 1 0 -4.927994 -3.232071 -2.815933
94 1 0 -3.865695 -2.425485 -3.988655
95 6 0 -2.186973 -3.876633 -2.497876
96 1 0 -2.800768 -4.783494 -2.512906
97 1 0 -1.325714 -4.047480 -1.844728
98 1 0 -1.814086 -3.688868 -3.509035
---------------------------------------------------------------------
Btmphen
---------------------------------------------------------------------
Center Atomic Atomic Coordinates (Angstroms)
Number Number Type X Y Z
---------------------------------------------------------------------
1 7 0 1.501178 0.847948 0.835794
2 6 0 2.471660 -0.071448 1.080222
3 6 0 3.758000 0.292849 1.545749
4 6 0 4.035528 1.670167 1.780488
5 6 0 3.016434 2.592962 1.550171
6 6 0 1.775819 2.127749 1.066619
7 1 0 0.961564 2.814574 0.858467
8 7 0 0.891035 -1.738304 0.414249
9 6 0 2.143159 -1.458634 0.859993
10 6 0 3.095828 -2.473432 1.113793
11 6 0 2.714154 -3.832693 0.921220
12 6 0 1.403820 -4.097797 0.521195
13 6 0 0.539136 -3.009158 0.287432
14 1 0 -0.484890 -3.179885 -0.027377
15 6 0 4.718103 -0.755119 1.752258
16 6 0 4.404734 -2.070402 1.548115
17 1 0 5.716582 -0.500339 2.090300
18 1 0 5.160715 -2.825964 1.730723
19 6 0 3.179667 4.077102 1.782915
20 1 0 3.378334 4.301249 2.837422
21 1 0 2.269938 4.611573 1.497408
22 1 0 4.008578 4.492042 1.199332
23 6 0 5.402363 2.088158 2.263530
24 1 0 5.475145 3.165297 2.412469
25 1 0 6.175339 1.799858 1.541398
26 1 0 5.651833 1.604381 3.214972
27 6 0 0.870566 -5.495328 0.306588
28 1 0 1.422064 -6.024131 -0.479707
29 1 0 -0.180802 -5.464173 0.009140
30 1 0 0.938521 -6.099976 1.217744
31 6 0 3.719156 -4.933861 1.155249
32 1 0 4.592698 -4.811534 0.503563
33 1 0 3.301035 -5.922155 0.964625
34 1 0 4.084417 -4.921937 2.188856
35 77 0 -0.391877 0.024565 -0.081001
36 5 0 -1.457571 -0.230298 1.597625
37 8 0 -2.361893 0.660456 2.181983
38 8 0 -1.348385 -1.381832 2.391103
39 6 0 -3.081666 -0.031835 3.228467
40 6 0 -2.065336 -1.163053 3.626371
41 6 0 -4.374583 -0.575008 2.603814
42 1 0 -4.144752 -1.261953 1.786825
43 1 0 -4.934706 0.264923 2.181970
44 1 0 -5.003239 -1.076182 3.347630
45 6 0 -3.407731 0.965054 4.338224
46 1 0 -3.869948 0.457942 5.192896
47 1 0 -4.113332 1.712149 3.961725
48 1 0 -2.512973 1.489470 4.679622
49 6 0 -2.705055 -2.479650 4.060221
50 1 0 -3.312638 -2.902833 3.258106
51 1 0 -3.335802 -2.334668 4.944768
52 1 0 -1.922429 -3.202755 4.311600
53 6 0 -1.033115 -0.704385 4.666911
54 1 0 -1.481728 -0.570925 5.656990
55 1 0 -0.568433 0.236817 4.359078
56 1 0 -0.247780 -1.463040 4.738272
57 5 0 -1.445768 1.752438 -0.349360
58 8 0 -1.054880 2.987797 0.212280
59 8 0 -2.626800 1.959441 -1.079530
60 6 0 -1.914009 4.041461 -0.273748
61 6 0 -3.187803 3.243191 -0.726961
62 6 0 -1.182560 4.724489 -1.438734
63 1 0 -1.017870 4.022810 -2.260450
64 1 0 -0.205297 5.069697 -1.086449
65 1 0 -1.739007 5.586769 -1.820600
66 6 0 -2.147284 5.041316 0.857036
67 1 0 -2.878130 5.802863 0.561809
68 1 0 -1.207289 5.547185 1.101768
69 1 0 -2.503781 4.537291 1.757023
70 6 0 -3.912278 3.815550 -1.943250
71 1 0 -3.262723 3.841634 -2.820683
72 1 0 -4.274330 4.829943 -1.739918
73 1 0 -4.775232 3.186539 -2.182594
74 6 0 -4.181277 2.998775 0.418810
75 1 0 -4.687238 3.921862 0.721564
76 1 0 -3.671339 2.556239 1.277532
77 1 0 -4.935153 2.283911 0.076226
78 5 0 -1.963097 -0.872255 -1.002999
79 8 0 -3.113632 -1.429013 -0.419719
80 8 0 -2.024383 -1.097147 -2.397229
81 6 0 -4.084407 -1.707115 -1.451613
82 6 0 -3.167903 -1.923466 -2.707901
83 6 0 -4.984837 -0.468753 -1.570480
84 1 0 -4.392620 0.410382 -1.833598
85 1 0 -5.441829 -0.279616 -0.594541
86 1 0 -5.781657 -0.615578 -2.307482
87 6 0 -4.910187 -2.922156 -1.033771
88 1 0 -5.596596 -3.221737 -1.833996
89 1 0 -5.504663 -2.671871 -0.149744
90 1 0 -4.272597 -3.771589 -0.779244
91 6 0 -3.764588 -1.454050 -4.032623
92 1 0 -3.975349 -0.383576 -4.008158
93 1 0 -4.691381 -1.994409 -4.257401
94 1 0 -3.053011 -1.639991 -4.843493
95 6 0 -2.661820 -3.368098 -2.840112
96 1 0 -3.463054 -4.057217 -3.126114
97 1 0 -2.224528 -3.711675 -1.897662
98 1 0 -1.885156 -3.401907 -3.610077
99 6 0 0.956719 1.476474 -2.521682
100 6 0 2.098266 2.205154 -2.202584
101 6 0 3.302702 1.516285 -1.935397
102 6 0 3.318833 0.108544 -2.047670
103 6 0 2.159847 -0.626172 -2.362489
104 6 0 0.947022 0.078877 -2.587206
105 1 0 0.034059 2.001422 -2.741928
106 1 0 2.036206 3.283416 -2.151322
107 1 0 4.239832 -0.421325 -1.865851
108 1 0 0.050806 -0.418836 -2.928674
109 7 0 4.452137 2.202398 -1.542426
110 6 0 4.504347 3.643280 -1.730529
111 1 0 5.450733 4.022099 -1.339427
112 1 0 3.698994 4.135774 -1.177261
113 1 0 4.419976 3.937989 -2.788835
114 6 0 5.717510 1.492328 -1.476373
115 1 0 5.657934 0.662183 -0.763651
116 1 0 6.492232 2.175301 -1.122219
117 1 0 6.034061 1.085807 -2.451097
118 7 0 2.197732 -2.013428 -2.421069
119 6 0 3.479817 -2.693783 -2.452423
120 1 0 3.308476 -3.770913 -2.494635
121 1 0 4.055410 -2.490977 -1.542172
122 1 0 4.093868 -2.404009 -3.320946
123 6 0 1.046227 -2.730454 -2.949451
124 1 0 1.167720 -3.796858 -2.746064
125 1 0 0.921397 -2.590285 -4.035522
126 1 0 0.128883 -2.398898 -2.461472
---------------------------------------------------------------------
TStmphen
---------------------------------------------------------------------
Center Atomic Atomic Coordinates (Angstroms)
Number Number Type X Y Z
---------------------------------------------------------------------
1 7 0 1.035314 0.565527 1.480633
2 6 0 1.836386 -0.437144 1.931473
3 6 0 2.766128 -0.235492 2.980719
4 6 0 2.865972 1.056712 3.573058
5 6 0 2.027574 2.063713 3.096097
6 6 0 1.129419 1.760862 2.051787
7 1 0 0.459128 2.516246 1.655857
8 7 0 0.808265 -1.857441 0.303076
9 6 0 1.712439 -1.730163 1.305623
10 6 0 2.517289 -2.814015 1.735904
11 6 0 2.368214 -4.075975 1.091347
12 6 0 1.427290 -4.182468 0.067318
13 6 0 0.676534 -3.039443 -0.281293
14 1 0 -0.059319 -3.078698 -1.077709
15 6 0 3.569042 -1.353138 3.392266
16 6 0 3.450648 -2.578732 2.801390
17 1 0 4.288901 -1.222416 4.192188
18 1 0 4.079383 -3.391801 3.146184
19 6 0 2.035577 3.475222 3.636490
20 1 0 1.804505 3.501668 4.707344
21 1 0 1.290187 4.085939 3.121081
22 1 0 3.011676 3.954184 3.498331
23 6 0 3.860183 1.300397 4.682088
24 1 0 3.836135 2.330337 5.037344
25 1 0 4.881733 1.088771 4.345522
26 1 0 3.660428 0.647994 5.540227
27 6 0 1.173149 -5.462455 -0.695190
28 1 0 2.074328 -5.813200 -1.211032
29 1 0 0.397376 -5.310774 -1.450120
30 1 0 0.838628 -6.269218 -0.033237
31 6 0 3.219766 -5.245279 1.522482
32 1 0 4.285509 -5.021655 1.395850
33 1 0 3.001168 -6.147019 0.950795
34 1 0 3.061489 -5.477729 2.582040
35 77 0 -0.261051 0.081323 -0.276649
36 5 0 -1.759123 -0.333983 1.172217
37 8 0 -2.506379 0.595663 1.887868
38 8 0 -2.048560 -1.625868 1.621989
39 6 0 -3.503655 -0.108211 2.672730
40 6 0 -2.858545 -1.532660 2.818916
41 6 0 -4.796455 -0.114030 1.846813
42 1 0 -4.628192 -0.589801 0.878731
43 1 0 -5.099088 0.919272 1.656938
44 1 0 -5.611181 -0.622766 2.372419
45 6 0 -3.713469 0.644457 3.983906
46 1 0 -4.399824 0.097494 4.640389
47 1 0 -4.148960 1.626258 3.774993
48 1 0 -2.770291 0.800802 4.511252
49 6 0 -3.848293 -2.694512 2.830056
50 1 0 -4.428934 -2.727267 1.906130
51 1 0 -4.538433 -2.612217 3.677198
52 1 0 -3.303684 -3.639562 2.920739
53 6 0 -1.895333 -1.641667 4.009918
54 1 0 -2.426771 -1.638269 4.967203
55 1 0 -1.176441 -0.817053 4.001564
56 1 0 -1.335998 -2.577945 3.923058
57 5 0 -1.177027 1.880922 -0.558658
58 8 0 -0.945870 3.011947 0.245744
59 8 0 -2.086559 2.216220 -1.560857
60 6 0 -1.642902 4.149188 -0.320406
61 6 0 -2.743526 3.446694 -1.188962
62 6 0 -0.626212 4.931900 -1.160359
63 1 0 -0.249971 4.315317 -1.981007
64 1 0 0.220823 5.207454 -0.525130
65 1 0 -1.061176 5.846866 -1.575424
66 6 0 -2.170928 5.013760 0.821139
67 1 0 -2.802268 5.822391 0.435902
68 1 0 -1.332608 5.464896 1.362467
69 1 0 -2.750133 4.417842 1.528707
70 6 0 -3.147567 4.196227 -2.454886
71 1 0 -2.298319 4.329206 -3.128123
72 1 0 -3.563562 5.179952 -2.208832
73 1 0 -3.912914 3.623832 -2.987781
74 6 0 -3.985478 3.056974 -0.373420
75 1 0 -4.586391 3.931878 -0.102607
76 1 0 -3.692631 2.519175 0.531746
77 1 0 -4.595424 2.378901 -0.976681
78 5 0 -1.794352 -0.825352 -1.323286
79 8 0 -3.157551 -0.548084 -1.286128
80 8 0 -1.568734 -1.945040 -2.141844
81 6 0 -3.826159 -1.346831 -2.288199
82 6 0 -2.848521 -2.563580 -2.432820
83 6 0 -3.916004 -0.487491 -3.556754
84 1 0 -2.918655 -0.231864 -3.924043
85 1 0 -4.424863 0.447323 -3.307018
86 1 0 -4.473034 -0.993963 -4.351965
87 6 0 -5.224193 -1.699455 -1.787926
88 1 0 -5.731136 -2.365926 -2.494674
89 1 0 -5.818718 -0.786202 -1.689704
90 1 0 -5.190077 -2.185827 -0.811333
91 6 0 -2.790681 -3.186073 -3.824024
92 1 0 -2.465304 -2.459479 -4.570705
93 1 0 -3.773207 -3.575509 -4.113531
94 1 0 -2.078959 -4.017829 -3.828607
95 6 0 -3.074359 -3.643944 -1.364711
96 1 0 -4.011464 -4.185954 -1.527550
97 1 0 -3.077950 -3.203226 -0.363748
98 1 0 -2.251720 -4.364795 -1.411970
99 6 0 1.544784 0.545228 -1.484459
100 6 0 2.083926 1.838168 -1.390520
101 6 0 3.392025 2.091102 -1.831862
102 6 0 4.146384 1.049765 -2.402465
103 6 0 3.622232 -0.250546 -2.511966
104 6 0 2.299196 -0.475109 -2.066921
105 1 0 -0.039408 0.220859 -1.871961
106 1 0 1.495104 2.623029 -0.933262
107 1 0 5.129363 1.284047 -2.788322
108 1 0 1.852203 -1.454428 -2.163421
109 7 0 3.986455 3.383532 -1.743981
110 6 0 3.102344 4.489937 -1.415319
111 1 0 3.643834 5.430147 -1.561670
112 1 0 2.738869 4.465710 -0.370483
113 1 0 2.234534 4.488575 -2.077694
114 6 0 5.237723 3.455095 -0.991502
115 1 0 5.068655 3.373217 0.099567
116 1 0 5.731309 4.412206 -1.192058
117 1 0 5.917669 2.655668 -1.286497
118 7 0 4.392741 -1.302231 -3.037024
119 6 0 5.573869 -0.965746 -3.816672
120 1 0 6.056318 -1.886022 -4.153167
121 1 0 6.301987 -0.422459 -3.205433
122 1 0 5.342799 -0.348194 -4.701591
123 6 0 3.709965 -2.532475 -3.410119
124 1 0 4.445678 -3.249002 -3.782411
125 1 0 2.942774 -2.381938 -4.188586
126 1 0 3.223028 -2.984321 -2.539791
---------------------------------------------------------------------
Ctmphen
---------------------------------------------------------------------
Center Atomic Atomic Coordinates (Angstroms)
Number Number Type X Y Z
---------------------------------------------------------------------
1 7 0 0.766595 0.444293 1.461985
2 6 0 1.556627 -0.529782 1.992913
3 6 0 2.315561 -0.312029 3.167751
4 6 0 2.237635 0.954511 3.815014
5 6 0 1.404175 1.925328 3.259895
6 6 0 0.693417 1.617749 2.083580
7 1 0 0.045109 2.349888 1.616017
8 7 0 0.822988 -1.953160 0.219826
9 6 0 1.597823 -1.803222 1.322287
10 6 0 2.420512 -2.845408 1.813893
11 6 0 2.448292 -4.083679 1.109649
12 6 0 1.645545 -4.212632 -0.023845
13 6 0 0.849013 -3.114998 -0.415681
14 1 0 0.188375 -3.188502 -1.272204
15 6 0 3.134805 -1.390681 3.646260
16 6 0 3.188500 -2.593025 3.000617
17 1 0 3.730248 -1.246554 4.540441
18 1 0 3.826845 -3.374577 3.396895
19 6 0 1.228605 3.305788 3.849417
20 1 0 0.847958 3.263288 4.876135
21 1 0 0.519877 3.887512 3.254942
22 1 0 2.175391 3.857253 3.871338
23 6 0 3.044843 1.212133 5.063320
24 1 0 2.890452 2.218094 5.452685
25 1 0 4.116569 1.092630 4.866718
26 1 0 2.779825 0.503419 5.856578
27 6 0 1.585559 -5.472651 -0.856002
28 1 0 2.563526 -5.720416 -1.284206
29 1 0 0.882108 -5.352624 -1.683935
30 1 0 1.257569 -6.334717 -0.264306
31 6 0 3.332481 -5.205195 1.598079
32 1 0 4.383177 -4.893522 1.619544
33 1 0 3.263702 -6.089811 0.965370
34 1 0 3.062013 -5.504327 2.617543
35 77 0 -0.214681 -0.025353 -0.428507
36 5 0 -1.820674 -0.265045 0.983396
37 8 0 -2.505574 0.828850 1.492096
38 8 0 -2.046806 -1.390194 1.770753
39 6 0 -3.391744 0.377970 2.546600
40 6 0 -2.715532 -0.969883 2.989680
41 6 0 -4.773270 0.185104 1.910138
42 1 0 -4.728939 -0.559859 1.113136
43 1 0 -5.085967 1.129909 1.457140
44 1 0 -5.522736 -0.117382 2.648431
45 6 0 -3.448040 1.457398 3.624283
46 1 0 -4.039792 1.120749 4.482806
47 1 0 -3.917262 2.356990 3.214970
48 1 0 -2.447816 1.727434 3.969009
49 6 0 -3.681493 -2.067800 3.424795
50 1 0 -4.377013 -2.329246 2.625677
51 1 0 -4.257250 -1.750840 4.301473
52 1 0 -3.118381 -2.967817 3.689602
53 6 0 -1.619385 -0.779793 4.047873
54 1 0 -2.041244 -0.525227 5.025411
55 1 0 -0.919904 0.006048 3.752037
56 1 0 -1.056993 -1.713311 4.141074
57 5 0 -0.963079 1.805685 -0.927040
58 8 0 -0.795252 2.963866 -0.154113
59 8 0 -1.727253 2.103069 -2.050854
60 6 0 -1.387017 4.087858 -0.852354
61 6 0 -2.386277 3.368578 -1.826602
62 6 0 -0.251489 4.817056 -1.579485
63 1 0 0.242263 4.150841 -2.291928
64 1 0 0.490035 5.135258 -0.840990
65 1 0 -0.613199 5.704264 -2.109171
66 6 0 -2.038470 5.007133 0.177836
67 1 0 -2.588991 5.816012 -0.315504
68 1 0 -1.266755 5.457654 0.810921
69 1 0 -2.724760 4.452720 0.820628
70 6 0 -2.592371 4.063598 -3.169027
71 1 0 -1.655686 4.140029 -3.724717
72 1 0 -3.005394 5.068990 -3.027832
73 1 0 -3.297179 3.485092 -3.773955
74 6 0 -3.739276 3.052696 -1.169745
75 1 0 -4.337844 3.957548 -1.018219
76 1 0 -3.592588 2.544606 -0.212940
77 1 0 -4.287656 2.367752 -1.821812
78 5 0 -1.942680 -0.994962 -1.102934
79 8 0 -3.205207 -0.475625 -1.375701
80 8 0 -1.895874 -2.348315 -1.470918
81 6 0 -3.909652 -1.417079 -2.219070
82 6 0 -3.236142 -2.776580 -1.815560
83 6 0 -3.626885 -1.008592 -3.671488
84 1 0 -2.559256 -1.079837 -3.896362
85 1 0 -3.922257 0.035689 -3.802230
86 1 0 -4.183157 -1.627943 -4.382639
87 6 0 -5.403185 -1.321174 -1.924148
88 1 0 -5.958134 -2.074203 -2.494615
89 1 0 -5.769656 -0.331466 -2.212340
90 1 0 -5.612933 -1.461652 -0.862532
91 6 0 -3.147081 -3.808193 -2.936601
92 1 0 -2.567350 -3.429766 -3.780640
93 1 0 -4.147455 -4.081545 -3.290168
94 1 0 -2.657561 -4.714397 -2.565791
95 6 0 -3.846713 -3.405044 -0.556555
96 1 0 -4.853571 -3.791792 -0.744015
97 1 0 -3.880447 -2.679209 0.258269
98 1 0 -3.208118 -4.231549 -0.231480
99 6 0 1.691406 0.513007 -1.278995
100 6 0 2.358760 1.698496 -0.922714
101 6 0 3.661893 1.960950 -1.370737
102 6 0 4.306426 1.035577 -2.209374
103 6 0 3.670762 -0.162895 -2.579537
104 6 0 2.356103 -0.394901 -2.112179
105 1 0 -0.610187 -0.304914 -1.953367
106 1 0 1.852539 2.413181 -0.285563
107 1 0 5.287629 1.286297 -2.589754
108 1 0 1.845705 -1.307555 -2.391975
109 7 0 4.361430 3.158809 -1.026714
110 6 0 3.579518 4.217601 -0.410745
111 1 0 4.185000 5.129496 -0.374781
112 1 0 3.258121 3.982658 0.622990
113 1 0 2.688494 4.420692 -1.007533
114 6 0 5.634335 2.965040 -0.335838
115 1 0 5.490878 2.646272 0.715361
116 1 0 6.198839 3.904227 -0.335575
117 1 0 6.237840 2.207276 -0.836055
118 7 0 4.332303 -1.115116 -3.382226
119 6 0 5.505679 -0.682385 -4.125197
120 1 0 5.903562 -1.527335 -4.692077
121 1 0 6.294958 -0.348378 -3.444187
122 1 0 5.291281 0.141274 -4.828614
123 6 0 3.522201 -2.134861 -4.032397
124 1 0 4.173147 -2.786040 -4.620657
125 1 0 2.751483 -1.712873 -4.700257
126 1 0 3.017335 -2.761593 -3.290538
---------------------------------------------------------------------
